# Supplementary material for: Impact of Bounded Noise and Rewiring on the Formation and Instability of Spiral Waves in a Small-World Network of Hodgkin-Huxley Neurons
Source: PLoS One. 2017 Jan 27;12(1):e0171273. doi: 10.1371/journal.pone.0171273 (PMC5271366; doi:10.1371/journal.pone.0171273)
Supplement: S1 File — (TXT) [file pone.0171273.s001.txt]

0.000000	0.000000	0.988026
0.000000	0.250000	0.050799
0.000000	0.500000	0.023966
0.000000	0.750000	0.018265
0.000000	1.000000	0.020548
0.000000	1.250000	0.016884
0.000000	1.500000	0.016070
0.000000	1.750000	0.014866
0.000000	2.000000	0.012136
0.000000	2.250000	0.008060
0.000000	2.500000	0.007370
0.010000	0.000000	0.987680
0.010000	0.250000	0.044157
0.010000	0.500000	0.015675
0.010000	0.750000	0.010481
0.010000	1.000000	0.011822
0.010000	1.250000	0.023130
0.010000	1.500000	0.028671
0.010000	1.750000	0.017085
0.010000	2.000000	0.020654
0.010000	2.250000	0.025836
0.010000	2.500000	0.032110
0.020000	0.000000	0.988858
0.020000	0.250000	0.049125
0.020000	0.500000	0.038060
0.020000	0.750000	0.049336
0.020000	1.000000	0.041364
0.020000	1.250000	0.052117
0.020000	1.500000	0.044618
0.020000	1.750000	0.042217
0.020000	2.000000	0.055548
0.020000	2.250000	0.077825
0.020000	2.500000	0.049673
0.030000	0.000000	0.986908
0.030000	0.250000	0.068275
0.030000	0.500000	0.061771
0.030000	0.750000	0.062583
0.030000	1.000000	0.073515
0.030000	1.250000	0.061817
0.030000	1.500000	0.078661
0.030000	1.750000	0.080218
0.030000	2.000000	0.080184
0.030000	2.250000	0.117019
0.030000	2.500000	0.083707
0.040000	0.000000	0.986830
0.040000	0.250000	0.107003
0.040000	0.500000	0.084291
0.040000	0.750000	0.086621
0.040000	1.000000	0.099794
0.040000	1.250000	0.084660
0.040000	1.500000	0.071546
0.040000	1.750000	0.095043
0.040000	2.000000	0.119255
0.040000	2.250000	0.088484
0.040000	2.500000	0.117337
0.050000	0.000000	0.986017
0.050000	0.250000	0.117261
0.050000	0.500000	0.113199
0.050000	0.750000	0.100494
0.050000	1.000000	0.097564
0.050000	1.250000	0.090949
0.050000	1.500000	0.093494
0.050000	1.750000	0.123619
0.050000	2.000000	0.152342
0.050000	2.250000	0.167968
0.050000	2.500000	0.150552
0.060000	0.000000	0.987260
0.060000	0.250000	0.132292
0.060000	0.500000	0.106233
0.060000	0.750000	0.119581
0.060000	1.000000	0.127118
0.060000	1.250000	0.128227
0.060000	1.500000	0.123759
0.060000	1.750000	0.156441
0.060000	2.000000	0.157070
0.060000	2.250000	0.125911
0.060000	2.500000	0.162043
0.070000	0.000000	0.986900
0.070000	0.250000	0.492911
0.070000	0.500000	0.135409
0.070000	0.750000	0.138212
0.070000	1.000000	0.136946
0.070000	1.250000	0.155063
0.070000	1.500000	0.138793
0.070000	1.750000	0.166713
0.070000	2.000000	0.197904
0.070000	2.250000	0.168429
0.070000	2.500000	0.145930
0.080000	0.000000	0.987568
0.080000	0.250000	0.196136
0.080000	0.500000	0.179029
0.080000	0.750000	0.212829
0.080000	1.000000	0.191756
0.080000	1.250000	0.163797
0.080000	1.500000	0.180526
0.080000	1.750000	0.170317
0.080000	2.000000	0.193936
0.080000	2.250000	0.188073
0.080000	2.500000	0.199843
0.090000	0.000000	0.988128
0.090000	0.250000	0.506939
0.090000	0.500000	0.211835
0.090000	0.750000	0.221503
0.090000	1.000000	0.195731
0.090000	1.250000	0.199055
0.090000	1.500000	0.217779
0.090000	1.750000	0.226708
0.090000	2.000000	0.222687
0.090000	2.250000	0.211312
0.090000	2.500000	0.252839
0.100000	0.000000	0.988251
0.100000	0.250000	0.288872
0.100000	0.500000	0.242315
0.100000	0.750000	0.248339
0.100000	1.000000	0.242950
0.100000	1.250000	0.229776
0.100000	1.500000	0.243075
0.100000	1.750000	0.250738
0.100000	2.000000	0.270326
0.100000	2.250000	0.238291
0.100000	2.500000	0.268432
