# Supplementary material for: Impact of Bounded Noise and Rewiring on the Formation and Instability of Spiral Waves in a Small-World Network of Hodgkin-Huxley Neurons
Source: PLoS One. 2017 Jan 27;12(1):e0171273. doi: 10.1371/journal.pone.0171273 (PMC5271366; doi:10.1371/journal.pone.0171273)
Supplement: S2 File — (TXT) [file pone.0171273.s002.txt]

0.000000	0.000000	0.003004
0.000000	2.000000	0.002902
0.000000	4.000000	0.002690
0.000000	6.000000	0.006199
0.000000	8.000000	0.014074
0.000000	10.000000	0.018937
0.000000	12.000000	0.019309
0.000000	14.000000	0.037937
0.000000	16.000000	0.045618
0.000000	18.000000	0.055316
0.000000	20.000000	0.069562
0.010000	0.000000	0.024789
0.010000	2.000000	0.031971
0.010000	4.000000	0.027053
0.010000	6.000000	0.029397
0.010000	8.000000	0.024316
0.010000	10.000000	0.018327
0.010000	12.000000	0.018314
0.010000	14.000000	0.026524
0.010000	16.000000	0.040604
0.010000	18.000000	0.052609
0.010000	20.000000	0.052909
0.020000	0.000000	0.054643
0.020000	2.000000	0.067996
0.020000	4.000000	0.090608
0.020000	6.000000	0.077046
0.020000	8.000000	0.047274
0.020000	10.000000	0.034523
0.020000	12.000000	0.052495
0.020000	14.000000	0.054619
0.020000	16.000000	0.043248
0.020000	18.000000	0.061363
0.020000	20.000000	0.075673
0.030000	0.000000	0.141445
0.030000	2.000000	0.087046
0.030000	4.000000	0.092438
0.030000	6.000000	0.103113
0.030000	8.000000	0.075050
0.030000	10.000000	0.065968
0.030000	12.000000	0.045420
0.030000	14.000000	0.047029
0.030000	16.000000	0.063554
0.030000	18.000000	0.096900
0.030000	20.000000	0.132821
0.040000	0.000000	0.145118
0.040000	2.000000	0.125455
0.040000	4.000000	0.149745
0.040000	6.000000	0.121749
0.040000	8.000000	0.112543
0.040000	10.000000	0.088697
0.040000	12.000000	0.083695
0.040000	14.000000	0.083696
0.040000	16.000000	0.074395
0.040000	18.000000	0.078708
0.040000	20.000000	0.094479
0.050000	0.000000	0.179776
0.050000	2.000000	0.176276
0.050000	4.000000	0.164053
0.050000	6.000000	0.146609
0.050000	8.000000	0.125755
0.050000	10.000000	0.124803
0.050000	12.000000	0.091604
0.050000	14.000000	0.078469
0.050000	16.000000	0.094956
0.050000	18.000000	0.091143
0.050000	20.000000	0.130731
0.060000	0.000000	0.202658
0.060000	2.000000	0.202896
0.060000	4.000000	0.182214
0.060000	6.000000	0.153066
0.060000	8.000000	0.124735
0.060000	10.000000	0.128376
0.060000	12.000000	0.113470
0.060000	14.000000	0.106375
0.060000	16.000000	0.131795
0.060000	18.000000	0.117619
0.060000	20.000000	0.151174
0.070000	0.000000	0.215072
0.070000	2.000000	0.212953
0.070000	4.000000	0.219302
0.070000	6.000000	0.205731
0.070000	8.000000	0.140326
0.070000	10.000000	0.153087
0.070000	12.000000	0.127981
0.070000	14.000000	0.132870
0.070000	16.000000	0.136984
0.070000	18.000000	0.152042
0.070000	20.000000	0.194967
0.080000	0.000000	0.226909
0.080000	2.000000	0.207512
0.080000	4.000000	0.255823
0.080000	6.000000	0.205255
0.080000	8.000000	0.187065
0.080000	10.000000	0.159391
0.080000	12.000000	0.168558
0.080000	14.000000	0.179360
0.080000	16.000000	0.183825
0.080000	18.000000	0.200591
0.080000	20.000000	0.257314
0.090000	0.000000	0.261676
0.090000	2.000000	0.241815
0.090000	4.000000	0.249030
0.090000	6.000000	0.226565
0.090000	8.000000	0.184174
0.090000	10.000000	0.211370
0.090000	12.000000	0.202598
0.090000	14.000000	0.223420
0.090000	16.000000	0.259375
0.090000	18.000000	0.246214
0.090000	20.000000	0.300350
0.100000	0.000000	0.275778
0.100000	2.000000	0.273892
0.100000	4.000000	0.266063
0.100000	6.000000	0.269153
0.100000	8.000000	0.265000
0.100000	10.000000	0.239175
0.100000	12.000000	0.221092
0.100000	14.000000	0.273631
0.100000	16.000000	0.268086
0.100000	18.000000	0.293685
0.100000	20.000000	0.353755
