# Supplementary material for: Impact of Bounded Noise and Rewiring on the Formation and Instability of Spiral Waves in a Small-World Network of Hodgkin-Huxley Neurons
Source: PLoS One. 2017 Jan 27;12(1):e0171273. doi: 10.1371/journal.pone.0171273 (PMC5271366; doi:10.1371/journal.pone.0171273)
Supplement: S3 File — (TXT) [file pone.0171273.s003.txt]

0.000000	0.000000	0.018811
0.000000	30.000000	0.016504
0.000000	60.000000	0.016554
0.000000	90.000000	0.021400
0.000000	120.000000	0.020533
0.000000	150.000000	0.021913
0.000000	180.000000	0.018868
0.000000	210.000000	0.016261
0.000000	240.000000	0.014464
0.000000	270.000000	0.009482
0.000000	300.000000	0.007578
0.010000	0.000000	0.020159
0.010000	30.000000	0.020274
0.010000	60.000000	0.024941
0.010000	90.000000	0.020298
0.010000	120.000000	0.017933
0.010000	150.000000	0.024083
0.010000	180.000000	0.024911
0.010000	210.000000	0.016281
0.010000	240.000000	0.012961
0.010000	270.000000	0.017097
0.010000	300.000000	0.016394
0.020000	0.000000	0.047428
0.020000	30.000000	0.046360
0.020000	60.000000	0.031263
0.020000	90.000000	0.043200
0.020000	120.000000	0.034551
0.020000	150.000000	0.046402
0.020000	180.000000	0.040603
0.020000	210.000000	0.058956
0.020000	240.000000	0.059047
0.020000	270.000000	0.056487
0.020000	300.000000	0.060065
0.030000	0.000000	0.083398
0.030000	30.000000	0.059723
0.030000	60.000000	0.060290
0.030000	90.000000	0.059780
0.030000	120.000000	0.058296
0.030000	150.000000	0.064536
0.030000	180.000000	0.074262
0.030000	210.000000	0.077685
0.030000	240.000000	0.079318
0.030000	270.000000	0.111042
0.030000	300.000000	0.061447
0.040000	0.000000	0.131873
0.040000	30.000000	0.115953
0.040000	60.000000	0.084382
0.040000	90.000000	0.069302
0.040000	120.000000	0.095958
0.040000	150.000000	0.114919
0.040000	180.000000	0.076184
0.040000	210.000000	0.113695
0.040000	240.000000	0.099570
0.040000	270.000000	0.084159
0.040000	300.000000	0.114884
0.050000	0.000000	0.103183
0.050000	30.000000	0.098963
0.050000	60.000000	0.099268
0.050000	90.000000	0.112905
0.050000	120.000000	0.114018
0.050000	150.000000	0.081149
0.050000	180.000000	0.120276
0.050000	210.000000	0.103320
0.050000	240.000000	0.122787
0.050000	270.000000	0.112458
0.050000	300.000000	0.134191
0.060000	0.000000	0.135302
0.060000	30.000000	0.127832
0.060000	60.000000	0.143439
0.060000	90.000000	0.134983
0.060000	120.000000	0.126392
0.060000	150.000000	0.153726
0.060000	180.000000	0.144505
0.060000	210.000000	0.158726
0.060000	240.000000	0.138329
0.060000	270.000000	0.167611
0.060000	300.000000	0.155963
0.070000	0.000000	0.155312
0.070000	30.000000	0.123024
0.070000	60.000000	0.147033
0.070000	90.000000	0.155635
0.070000	120.000000	0.148484
0.070000	150.000000	0.133426
0.070000	180.000000	0.132717
0.070000	210.000000	0.169604
0.070000	240.000000	0.150868
0.070000	270.000000	0.197300
0.070000	300.000000	0.200843
0.080000	0.000000	0.158230
0.080000	30.000000	0.166177
0.080000	60.000000	0.167162
0.080000	90.000000	0.149122
0.080000	120.000000	0.154008
0.080000	150.000000	0.182943
0.080000	180.000000	0.152891
0.080000	210.000000	0.173153
0.080000	240.000000	0.188998
0.080000	270.000000	0.178413
0.080000	300.000000	0.172553
0.090000	0.000000	0.220357
0.090000	30.000000	0.203498
0.090000	60.000000	0.214765
0.090000	90.000000	0.226443
0.090000	120.000000	0.193192
0.090000	150.000000	0.195091
0.090000	180.000000	0.214917
0.090000	210.000000	0.201403
0.090000	240.000000	0.223510
0.090000	270.000000	0.199789
0.090000	300.000000	0.214326
0.100000	0.000000	0.235295
0.100000	30.000000	0.252654
0.100000	60.000000	0.252818
0.100000	90.000000	0.254700
0.100000	120.000000	0.257825
0.100000	150.000000	0.242838
0.100000	180.000000	0.231352
0.100000	210.000000	0.224331
0.100000	240.000000	0.199274
0.100000	270.000000	0.240274
0.100000	300.000000	0.249351
